# Supplementary material for: Anticancer Potential of Azatetracyclic Derivatives: In Vitro Screening and Selective Cytotoxicity of Azide and Monobrominated Compounds
Source: Molecules. 2025 Feb 5;30(3):702. doi: 10.3390/molecules30030702 (PMC11820345; doi:10.3390/molecules30030702)
Supplement: Supplementary file 1 [file molecules-30-00702-s001.zip]

Archive with 1 entries (1 files):
- molecules-3415042-supplementary.pdf
